# Supplementary material for: Distribution of endogenous gammaretroviruses and variants of the Fv1 restriction gene in individual mouse strains and strain subgroups
Source: PLoS One. 2019 Jul 10;14(7):e0219576. doi: 10.1371/journal.pone.0219576 (PMC6619830; doi:10.1371/journal.pone.0219576)
Supplement: S1 Table — Listed ERVs are constitutively expressed or inducible and are found in eight of the 11 genomes [88–98]. Three assembled genomes (129, FVB, NZO) have no full-length MLV ERVs capable of producing virus. Emv1-3 have small defects correctable by mutation or recombination. (XLSX) [file pone.0219576.s003.xlsx]

## Sheet: Sheet1
Subtype	Strain	ERV	Expression as Virus*	Assembly Accession	Position (Strand)	Size including Gaps (bp)
Emvs	BALB/cJ	Emv1	+	GCA_001632525	5:27783220-27790984(-)	7765
	A/J		+	GCA_001624215	5:27254546-27262664(-)	8119
	C3H/HeJ		+	GCA_001632575	5:28387471-28395790(-)	8320
	CBA/J		?	GCA_001623375	5:30482538-30485706(-)	3169
					LVXO01041707:1-2652	2652
					LVXO01037356:2711-2917	207
	C57BL/6J	Emv2	+	GCA_000001635	8:123425804-123434531(-)	8728
	DBA/2J	Emv3	+	GCA_0016245059	9:72516037-72522279(+)	6243
	LP/J	Emv5	?	GCA_001632615	9:17903062-17911495(+)	8434
	NOD	Emv30	+	GCA_001624675	11:22716238-22728747(-)	12510
	AKR/J	Emv11	+	GCA_001624295	7:13729632-13735142(+)	5511
		Emv13	-		Chr2, not found
		Emv14	+		Chr11, not found
Xmvs	C57BL/6J	Bxv1	+	GCA_000001635	1:170941521-170950177(+)	8657
	AKR/J		+	GCA_001624295	1:174566672-174576025(+)	9354
	CBA/J		?	GCA_001624475	1:189033000-189037474	4475
	BALB/cJ		+	GCA_001632525	1:169948737-169955329	6593
	DBA/2J		+	GCA_0016245059	1:168335043-168341543	6501
